# Supplementary material for: Comparison between Bilateral Ultrasound-Guided Quadratus Lumborum Block and Sacrococcygeal Epidural in Cats Undergoing Ovariectomy
Source: Vet Sci. 2024 Jan 8;11(1):25. doi: 10.3390/vetsci11010025 (PMC10819764; doi:10.3390/vetsci11010025)
Supplement: Supplementary file 1 [file vetsci-11-00025-s001.zip]

Archive with 1 entries (1 files):
- vetsci-2747460-supplementary.pdf
